# Supplementary material for: Respiratory immunization using antibiotic-inactivated Bordetella pertussis confers T cell-mediated protection against nasal infection in mice
Source: Nat Microbiol. 2025 Nov 10;10(12):3094–106. doi: 10.1038/s41564-025-02166-6 (PMC12669047; doi:10.1038/s41564-025-02166-6)
Supplement: Supplementary file 4 — Statistical data for Supplementary Fig. 1. [file 41564_2025_2166_MOESM4_ESM.xlsx]

## Sheet: Fig 1-IL-6
	Control				AIBP				wP
4 h	59.3452	71.0243	60.506	3.24896	499.926	269.002	270.465	257.377	88.8451	111.955	97.2883	97.2883
24 h	44.3973	42.1208	33.0755	1	62.8323	44.3973	68.6757	51.2637	16.3737	29.7085	25.2399	26.3548
