# Supplementary material for: Respiratory immunization using antibiotic-inactivated Bordetella pertussis confers T cell-mediated protection against nasal infection in mice
Source: Nat Microbiol. 2025 Nov 10;10(12):3094–106. doi: 10.1038/s41564-025-02166-6 (PMC12669047; doi:10.1038/s41564-025-02166-6)
Supplement: Supplementary file 5 — Statistical data for Supplementary Fig. 2. [file 41564_2025_2166_MOESM5_ESM.xlsx]

## Sheet: Fig 2 IL-17
	PBS					wP(2x)					AIBP(2x)					Convalescent
Medium	1	1	161.744	46.188	1	1	1	10.818	1	1	1	1	184.449	49.516	1	12.899	1	120.071	53.946	5.84
HKBP	1	1	1	44.174	1	328.63	1980	1624	457.672	1749	2502	2562	2850	2456	2423	2523	2404	1976	2723	2797

## Sheet: Fig 2 IFNg
	PBS					wP(2x)					AIBP(2x)					Convalescent
Medium	0.003576	0.007539	0.002754	0.002223	0.004089	0.07	0.07	0.092	0.087	0.066	0.094	0.118	0.971	0.298	0.133	0.081	0.073	0.085	0.277	0.088
HKBP	0.017732	0.033076	0.067513	0.001597	0.043249	0.796	12.7	1.552	1.038	0.709	1.363	3.085	5.059	0.462	4.143	1.763	1.957	6.27	10.63	5.071
