# Supplementary material for: Respiratory immunization using antibiotic-inactivated Bordetella pertussis confers T cell-mediated protection against nasal infection in mice
Source: Nat Microbiol. 2025 Nov 10;10(12):3094–106. doi: 10.1038/s41564-025-02166-6 (PMC12669047; doi:10.1038/s41564-025-02166-6)
Supplement: Supplementary file 7 — Excel file of original data. [file 41564_2025_2166_MOESM7_ESM.xlsx]

## Sheet: Fig 1a-CFU
	Control	Control	Control	0.1 mg/ml CIP	0.1 mg/ml CIP	0.1 mg/ml CIP	0.25mg/mlCIP	0.25mg/mlCIP	0.25mg/mlCIP	0.5mg/mlCIP	0.5mg/mlCIP	0.5mg/mlCIP
0	60000000	50000000	70000000	60000000	50000000	70000000	60000000	50000000	70000000	60000000	50000000	70000000
2	50000000	60000000	40000000	10000	15000	14000	1	1	1	1	1	1
4	50000000	400000000	40000000	1	1	1	1	1	1	1	1	1
6	400000000	600000000	400000000	1	1	1	1	1	1	1	1	1

## Sheet: Fig 1b-Nose
	Nose (B.P 338)	Nose (B.P 338)	Nose (B.P 338)	Nose (AIBP)	Nose (AIBP)	Nose (AIBP)
0	10000	30000	20000	1	1	1
24 h	20000	60000	100000	1	1	1
72 h	300000	500000	800000	1	1	1

## Sheet: Fig 1b-Lung
		Lung (B.P 338)	Lung (B.P 338)	Lung (B.P 338)	Lung (AIBP)	Lung (AIBP)	Lung (AIBP)
0		30000	40000	50000	1	1	1
24 h		20000	30000	50000	1	1	1
72 h		500000	300000	400000	1	1	1

## Sheet: Fig 1c-TNF
	Control	Control	Control	Control	AIBP	AIBP	AIBP	AIBP	wP	wP	wP	wP	Live BP	Live BP	Live BP	Live BP
4 h	7.596	8.933	9.233	3.714	14.436	23.518	16.315	8.485	49.157	72.404	151.458	116.64	30.425	16.63	27.116	14.436
24 h	7.448	3.714	10.288	1.513	9.684	7.007	5.699	6.0525	16.001	10.439	13.504	9.684	39.687	8.485	8.634	9.078

## Sheet: Fig 1c-IL-1B
	Control	Control	Control	Control	AIBP	AIBP	AIBP	AIBP	wP	wP	wP	wP	Live BP	Live BP	Live BP	Live BP
4 h	0	0.054	0	0	2.522	0	2.522	27.325	8.915	10.212	146.472	177.058	4.89	3.235	3.635	1.112
24 h	0	0	0	0	0	0	0	0	0	0	0	0	0	0	0	0

## Sheet: Fig 1c-IL-6
	Control	Control	Control	Control	AIBP	AIBP	AIBP	AIBP	wP	wP	wP	wP	Live BP	Live BP	Live BP	Live BP
4 h	5.42204	14.1718	5.42204	5.42204	15.272	8.69241	66.3336	54.7179	2244.77	2197.2	1389.63	2232.77	18.5815	19.6875	13.073	81.6727
24 h	4.33479	13.073	5.42204	5.42204	6.51073	8.69241	3.24896	3.24896	2755.48	2197.2	3492.75	4649.88	3.24896	5.42204	6.51073	6.51073

## Sheet: Fig 1d-CRP
PBS	PBS	PBS	PBS	PBS	AIBP	AIBP	AIBP	AIBP	AIBP	wP	wP	wP	wP	wP
5216.8	6725.36	6521.36	5450.24	6561.04	8263360	1300320	5233280	427520	206400	24898560	26802720	30372960	29704320	40154560

## Sheet: Fig 1e-Neutrophils-Spleen
	naive	naive	naive	naive	naive	AIBP (aerosol)	AIBP (aerosol)	AIBP (aerosol)	AIBP (aerosol)	AIBP (aerosol)	wP (IM)	wP (IM)	wP (IM)	wP (IM)	wP (IM)
24h	540200	790250	576600	739200	465105	482090	611600	551040	346150	561200	1925100	1449250	1118900	784400	943400
48h	540200	790250	576600	739200	465105	645000	861420	1078800	365040	699300	1782900	1236150	2574550	1811850	2608500

## Sheet: Fig 1f-PT
Control	Control	Control	Control	Control	AIBP	AIBP	AIBP	AIBP	AIBP	B.P338	B.P338	B.P338	B.P338	B.P338
169.671	97.282	78.734	178.834	95.282	185.684	149.913	150.23	154.648	160.664	537.462	421.465	1224.3	177.006	1157.98
