# Supplementary material for: Respiratory immunization using antibiotic-inactivated Bordetella pertussis confers T cell-mediated protection against nasal infection in mice
Source: Nat Microbiol. 2025 Nov 10;10(12):3094–106. doi: 10.1038/s41564-025-02166-6 (PMC12669047; doi:10.1038/s41564-025-02166-6)
Supplement: Supplementary file 8 — Excel file of original data. [file 41564_2025_2166_MOESM8_ESM.xlsx]

## Sheet: Fig 2a-MFI MHCII
Med.	AIBP	wP
2619	5361	3649
2587	5311	3700
2771	5299	3754
2777	5281	3770

## Sheet: Fig 2a-MFI CD40
Med.	AIBP	wP
260	1171	539
261	1119	536
262	1159	521
265	1176	532

## Sheet: Fig 2a-MFI CD80
Med.	AIBP	wP
3420	10734	5634
3362	10927	5840
3406	10443	5475
3579	10673	5906

## Sheet: Fig 2b-IL-1B
Med.			AIBP			wP
42.383	48.622	40.6	3161.78	2912.22	2789.86	574.54	486.22	546.99

## Sheet: Fig 2b-IL-12p70
Med.			AIBP			wP
0	0	0	31.687	42.114	40.155	0	0	0

## Sheet: Fig 2b-IL-23
Med.			AIBP			wP
0	0	0	419.74	428.811	480.432	25.565	0	0

## Sheet: Fig 2c-IL-1B
	Control				AIBP				LBP				wP
4 h	167.93	146.694	135.576	140.517	777.785	953.298	940.665	989.041	1077.25	1406.67	1184.08	1158.06	1096.78	1083.03	1170.47	1059.5
24 h	373.122	290.247	256.504	276.491	478.611	448.662	323.526	515.435	423.892	349.421	469.19	410.191	361.454	322.277	490.634	446.23

## Sheet: Fig 2c-IL-23
	Control				AIBP				LBP				WP
4 h	186.225	106.607	101.992	121.828	701.957	668.465	558.407	578.05	271.277	296.383	640.375	490.645	793.457	521.327	283.481	378.553
24 h	233.647	183.676	124.478	120.758	291.18	277.991	152.537	258.189	251.171	127.315	134.171	124.47	202.726	192.989	93.313	149.032

## Sheet: Fig 2d-IL-17
	Med.				AIBP				wP
	0	0.028463	0.024786	0.004012	4.93757	4.78314	4.61585	4.44304	3.22236	2.42634	2.83262	1.44281
