# Supplementary material for: Respiratory immunization using antibiotic-inactivated Bordetella pertussis confers T cell-mediated protection against nasal infection in mice
Source: Nat Microbiol. 2025 Nov 10;10(12):3094–106. doi: 10.1038/s41564-025-02166-6 (PMC12669047; doi:10.1038/s41564-025-02166-6)
Supplement: Supplementary file 9 — Excel file of original data. [file 41564_2025_2166_MOESM9_ESM.xlsx]

## Sheet: Fig 3a-CD4 TRM-Lung
PBS	AIBP	AIBP	aP
1755	17295	66875	30
1440	16665	56495	415
130	26240	62915	740
825	9135	34960	1725
460	23930	23265	1730

## Sheet: Fig 3a-CD4 TRM-Nose
PBS	AIBP	AIBP	aP
310	2718	2912	140
152	2686	1742	250
176	3690	2164	74
104	854	2278	360
106	966	3874	240

## Sheet: Fig 3b-IL-17 CD4 TRM-Lung
Control	AIBP (x1)	AIBP (x2)	aP vaccine (x2)
340	1175	15295	1280
350	1715	10230	1160
230	3050	19260	1200
175	1215	11270	760
220	1210	1340	750

## Sheet: Fig 3b-IL-17 CD4 TRM-Nose
PBS	AIBP	AIBP	aP
28	374	376	8
8	128	472	16
16	262	610	0
12	30	500	4
24	98	486	12

## Sheet: Fig 3b-IFNg CD4 TRM-Lung
PBS	AIBP	AIBP	aP
185	470	1590	785
280	485	900	320
195	665	1115	345
155	395	670	240
100	215	465	205

## Sheet: Fig 3b-IFNg CD4 TRM-Nose
PBS	AIBP	AIBP	aP
158	666	190	18
76	394	442	68
82	344	478	30
112	160	304	156
106	220	1454	56

## Sheet: Fig 3c-Nasal IgA
	PBS					AIBP (x1)					AIBP (x2)					aP (x2)
0	0.030225	0.020825	0.014825	0.016125	0.022025	0.011675	0.014775	0.00705	0.00965	0.019963	0.831875	0.824875	0.79815	0.80205	0.736763	0.034075	0.022775	0.02395	0.02465	0.010463
2	0.021225	0.020825	0.012325	0.015025	0.056925	0.008675	0.012475	0.00515	0.02675	0.016263	0.681275	0.610775	0.73655	0.80085	0.672863	0.029075	0.015475	0.02355	0.02235	0.022263
4	0.021525	0.022225	0.013825	0.014125	0.014825	0.015075	0.012075	0.01615	0.01085	0.025363	0.512475	0.421675	0.68505	0.73785	0.497563	0.032375	0.020375	0.04465	0.01925	0.025763
8	0.022025	0.019125	0.016425	0.015625	0.008525	0.018175	0.012975	0.00115	0.01895	0.021763	0.448975	0.355075	0.66515	0.60715	0.354763	0.025575	0.022975	0.05785	0.03525	0.024763
16	0.020325	0.017725	0.016725	0.016225	0.008125	0.010175	0.010275	0.00635	0.02325	0.028563	0.471775	0.243975	0.56015	0.59615	0.199263	0.019375	0.011075	0.02505	0.01195	0.034363
32	0.024025	0.018225	0.027325	0.016025	0.016125	0.011575	0.014475	0.00375	0.02565	0.024463	0.400575	0.123075	0.43595	0.53785	0.148363	0.016875	0.012675	0.03805	0.01235	0.027563
64	0.010925	0.020625	0.020025	0.019125	0.025625	0.011175	0.014375	0.00375	0.00795	0.031063	0.371975	0.153275	0.35335	0.45795	0.104963	0.021975	0.012175	0.03925	0.01315	0.023163
128	0.020925	0.021025	0.019525	0.015125	0.015825	0.013175	0.014275	0.00745	0.01765	0.023663	0.350098	0.108375	0.22855	0.38025	0.059663	0.014275	0.011975	0.00675	0.01465	0.045463
256	0.020225	0.020425	0.015725	0.017625	0.016625	0.008575	0.009575	0.00815	0.00705	0.040363	0.305075	0.068975	0.13145	0.26105	0.045963	0.010175	0.007475	0.00965	0.00735	0.024863
512	0.023025	0.019125	0.016325	0.018925	0.014525	0.011275	0.006675	0.00855	0.00485	0.029463	0.242475	0.043175	0.07325	0.19455	0.033163	0.009875	0.011075	0.01165	0.01055	0.023063
1024	0.006525	0.026325	0.020425	0.020925	0.010725	0.013675	0.007875	0.01035	0.00645	0.044363	0.153175	0.027475	0.06025	0.14135	0.037363	0.008375	0.017375	0.00925	0.01075	0.030363

## Sheet: Fig 3c-Serum IgG1
	PBS					AIBP (x1)					AIBP (x2)					aP (x2)
50	0.008	0.008	0.0084	0.0082	0.0073	0.009275	-0.00032	0.000475	0.008875	0.003075	0.834738	0.639338	1.06714	0.772238	0.726638	0.49145	1.18775	0.80065	0.83495	0.75065
100	0.0079	0.0079	0.0088	0.0087	0.0063	0.000275	-0.00082	-0.00022	-0.00133	-0.00543	0.861638	0.502238	0.941938	0.662038	0.711738	0.47555	1.11255	0.82985	0.79015	0.75745
200	0.0105	0.0059	0.008	0.0072	0.0054	-0.00173	-0.00143	0.008175	0.006575	-0.00853	0.705038	0.503538	0.894338	0.662038	0.701738	0.36065	0.93975	0.75505	0.79055	0.69775
400	0.0075	0.0076	0.007	0.0062	0.0074	-0.00153	-0.00133	-0.00373	-0.00353	-0.00443	0.601538	0.358938	0.753938	0.519338	0.621538	0.24075	0.71685	0.66015	0.71505	0.64905
800	0.0058	0.0071	0.005	0.0066	0.0061	0.002275	0.004275	-0.00123	-0.00423	0.003175	0.353538	0.248038	0.444038	0.367438	0.525538	0.16525	0.56015	0.53455	0.57685	0.50675
1600	0.0067	0.0073	0.0062	0.0081	0.0096	0.000375	-0.00013	-0.00143	0.008775	-0.00343	0.315538	0.228338	0.386838	0.300038	0.513138	0.10985	0.42515	0.46835	0.48275	0.45685
3200	0.0097	0.0085	0.0097	0.0092	0.0072	-0.00032	0.000575	-0.00513	-0.00213	0.007175	0.232538	0.156738	0.264438	0.244138	0.384438	0.06995	0.30375	0.34205	0.34805	0.30495
6400	0.0094	0.0089	0.0077	0.0072	0.0097	-0.00043	0.000275	-0.00383	-0.00193	0.057375	0.132838	0.107638	0.167538	0.162038	0.270538	0.04065	0.19525	0.23235	0.28535	0.24365
12800	0.0057	0.0063	0.009	0.007	0.0084	-0.00193	-0.00193	-0.00173	-0.00123	-0.00103	0.090838	0.069638	0.114538	0.100138	0.177338	0.02205	0.11295	0.13295	0.19345	0.13995
25600	0.0084	0.0082	0.0086	0.0087	0.0052	-0.00092	-0.00092	-0.00022	-0.00052	-0.00153	0.074238	0.047338	0.068738	0.066138	0.101738	0.01485	0.07375	0.08025	0.12575	0.08565
51200	0.0027713	0.0041413	0.0027013	0.0026113	0.0025813	0.005438	0.008938	0.002938	0.007138	0.005238	0.111975	0.023575	0.041375	0.013875	0.036075	0.041213	0.005	0.0142	0.0431	0.0129

## Sheet: Fig 3c-Serum IgG2c
	PBS					AIBP (x1)					AIBP (x2)					aP (x2)
50	0.032513	0.038513	0.037913	0.038013	0.046313	0.004638	0.003738	0.004738	0.002838	0.009438	1.70178	1.07727	0.958375	0.439175	0.582975	0.894013	0.1204	0.588	0.8598	0.6985
100	0.025313	0.028913	0.025013	0.023213	0.029113	0.002238	0.005038	0.008938	0.009838	0.007438	1.58468	0.966375	0.944875	0.373975	0.560275	0.981613	0.0946	0.5095	0.7698	0.5847
200	0.024713	0.022213	0.022513	0.020713	0.020113	0.003938	0.011338	0.002138	0.005238	0.000137	1.36027	0.686775	0.776575	0.273075	0.451475	0.961913	0.0683	0.3711	0.6621	0.4363
400	0.023113	0.026313	0.019113	0.022113	0.019113	3.75e-05	0.004038	0.000438	0.003138	3.75e-05	1.21128	0.479575	0.642975	0.209775	0.389075	0.981813	0.0481	0.2433	0.5235	0.2677
800	0.018813	0.030213	0.019813	0.019913	0.014913	0.003438	0.002638	0.001638	0.001738	0.000938	1.01658	0.280975	0.473775	0.113075	0.273275	0.812213	0.0348	0.1324	0.3511	0.1578
1600	0.023013	0.030213	0.019813	0.022613	0.020913	0.002138	0.004338	0.002338	0.001638	0.000837	0.923975	0.208175	0.396975	0.085175	0.223975	0.626513	0.0308	0.0818	0.2942	0.0958
3200	0.035913	0.024313	0.027613	0.028913	0.021713	0.005938	0.003438	0.004338	0.003038	0.001038	0.694475	0.127575	0.297575	0.058675	0.138275	0.399713	0.0235	0.0495	0.2271	0.0501
6400	0.038113	0.039113	0.038513	0.033413	0.030913	0.009138	0.004438	0.003038	0.003538	0.003038	0.488775	0.083375	0.198675	0.044675	0.091875	0.250213	0.0308	0.0316	0.3025	0.059
12800	0.033713	0.020213	0.017113	0.018913	0.025713	0.003538	0.006438	0.002238	0.004038	0.002638	0.283775	0.057575	0.112075	0.024275	0.052475	0.160713	0.0134	0.0205	0.1806	0.0225
25600	0.017213	0.024013	0.020313	0.020313	0.023513	0.004238	0.008638	0.004338	0.011038	0.004338	0.189275	0.034475	0.071975	0.018575	0.029775	0.076413	0.0126	0.0181	0.0711	0.0184
51200	0.027713	0.041413	0.027013	0.026113	0.025813	0.005438	0.008938	0.002938	0.007138	0.005238	0.111975	0.023575	0.041375	0.013875	0.036075	0.041213	0.005	0.0142	0.0431	0.0129

## Sheet: Fig 3d-CFU-Lung
	Control					AIBP (x1)					AIBP (x2)					aP vaccine (x2)
0	10600	66000	13400			10600	66000	13400			10600	66000	13400			10600	66000	13400
7	200000	1300000	200000	200000	200000	2000	1000	1200	13000	1000	666	1	200	1	1	7000	3000	1000	1000	5000
14	5.6	400000	1.6	3.3	300000	1	800	1000	150	150	1	1	1	1	1	400	1	200	100	1
21	10000	10000	4000	13300	13300	1	1	200	1	1	1	1	1	1	1	1	1	300	1	1

[truncated: 1 more sheets: Fig 3d-CFU-Nose]
