# Supplementary material for: Respiratory immunization using antibiotic-inactivated Bordetella pertussis confers T cell-mediated protection against nasal infection in mice
Source: Nat Microbiol. 2025 Nov 10;10(12):3094–106. doi: 10.1038/s41564-025-02166-6 (PMC12669047; doi:10.1038/s41564-025-02166-6)
Supplement: Supplementary file 10 — Excel file of original data. [file 41564_2025_2166_MOESM10_ESM.xlsx]

## Sheet: Fig 4a-CD4 TRM Lung
PBS	aP	AIBP	aP+AIBP
1755	30	216080	191595
1440	420	133820	181975
130	740	163580	194290
825	1725	150500	205800
460	1730	152345	186550

## Sheet: Fig 4a-CD4 TRM Nose
PBS	aP	AIBP	aP+AIBP
310	140	4726	3198
152	250	5386	2766
176	74	5994	3908
104	360	5332	5776
106	240	4984	5888

## Sheet: Fig 4c IL-17 CD4 TRM Lung
PBS	aP (2x)	AIBP(2x)	aP(2x)+AIBP(2x)
340	235	36825	43330
350	195	39030	49335
230	230	38675	58875
175	185	43520	37545
220	245	32865	32685

## Sheet: Fig 4c IL-17 CD4 TRM Nose
PBS	aP (2x)	AIBP(1x)	AIBP(2x)	aP(2x)+AIBP(1x)	aP(2x)+AIBP(2x)
28	8	302	128	352	126
8	16	98	242	90	144
16	7	394	224	112	180
12	4	116	316	86	340
24	12	290	548	138	328

## Sheet: Fig 4c IFNg CD4 TRM Lung
PBS	aP	AIBP	aP+AIBP
185	18	3695	13790
280	68	4615	5945
195	30	14190	13790
155	156	4860	9165
100	56	7140	7540

## Sheet: Fig 4c IFNg CD4 TRM Nose
PBS	aP	AIBP	aP+AIBP
16	20	412	438
8	12	392	182
12	28	162	294
10	16	404	206
18	10	192	308

## Sheet: Fig 4d Nasal IgA
dilution factor	PBS					aP					aP+AIBP					AIBP
0	0.013088	0.003088	0.003488	0.00371	0.007588	0.013088	0.003088	0.003488	0.00371	0.0079	0.478588	0.662588	0.617488	0.547088	0.568588	0.771525	0.426625	0.741825	0.398925	0.8025
2	0.003088	0.013488	0.00461	0.006388	0.00051	0.003088	0.013488	0.00461	0.006388	0.0161	0.344888	0.495088	0.504888	0.411088	0.447588	0.732225	0.258625	0.572925	0.267925	0.7775
4	0.032288	0.00541	0.00121	0.000688	0.00261	0.032288	0.00541	0.00121	0.000688	0.0171	0.340988	0.434888	0.397388	0.496688	0.452288	0.424925	0.153925	0.554125	0.140325	0.69625
8	0.00541	0.001088	0.00941	0.00061	0.00051	0.00541	0.001088	0.00941	0.00061	0.0097	0.362588	0.304588	0.271988	0.342088	0.380388	0.461825	0.100725	0.333725	0.090225	0.31925
16	0.00031	0.001088	0.01201	0.00361	0.00261	0.00031	0.001088	0.01201	0.00361	0.01	0.358788	0.226388	0.133188	0.315288	0.316888	0.238425	0.053025	0.160425	0.054825	0.2375
32	0.01431	0.00151	0.00631	0.00131	0.000887	0.01431	0.00151	0.00631	0.00131	0.0108	0.190588	0.109288	0.056288	0.153888	0.290388	0.119525	0.041325	0.083725	0.038525	0.2775
64	0.00451	0.00471	0.00751	0.00531	0.00711	0.00451	0.00471	0.00751	0.00531	0.0076	0.088788	0.056888	0.015788	0.072488	0.156588	0.066525	0.037425	0.053925	0.044825	0.2525
128	0.00231	0.00231	0.00581	0.00221	0.00641	0.00231	0.00231	0.00581	0.00221	0.0084	0.036188	0.016688	-0.00181	0.028188	0.073488	0.034225	0.029525	0.025325	0.033725	0.013175
256	0.00681	0.00381	0.00881	0.00511	0.00541	0.00681	0.00381	0.00881	0.00511	0.0091	0.028988	-0.00301	-0.01261	0.009788	0.034888	0.010925	0.031525	0.00088	0.028325	0.025825
512	0.00601	0.00521	0.00711	0.00711	0.00741	0.00601	0.00521	0.00711	0.00711	0.0085	0.028988	-0.00301	-0.01261	0.009788	0.034888	0.004325	0.024925	0.00518	0.028125	0.004075
1024	0.002788	0.008488	0.00211	0.00711	0.00451	0.002788	0.008488	0.00211	0.00711	0.0103	0.036188	0.016688	-0.00181	0.028188	0.073488	0.00107025	0.010252	0.0011925	0.00122125	0.003375

## Sheet: Fig 4d Srum IgG1
	Control					ap (2x)					AIBP(2x)					aP(2x)+AIBP(2x)
50	0.012988	0.010488	0.009488	0.034788	0.010688	0.77025	0.470425	0.518125	0.897425	0.365825	0.57675	0.366675	0.116475	0.102875	0.277875	0.856688	0.797688	0.583588	0.798288	0.667388
100	0.007687	0.014488	0.008887	0.010088	0.010188	0.71025	0.364425	0.561425	0.851225	0.386525	0.53075	0.304175	0.103575	0.083675	0.225575	0.849088	0.729188	0.519688	0.774488	0.667188
200	0.005487	0.014088	0.008288	0.008087	0.007588	0.67525	0.256025	0.517125	0.756125	0.319125	0.38575	0.245175	0.064075	0.067975	0.130675	0.775388	0.557488	0.409988	0.651788	0.585388
400	0.007588	0.010288	0.006187	0.006187	0.008587	0.54125	0.177925	0.459025	0.731825	0.292225	0.32875	0.186675	0.047075	0.051375	0.083975	0.638188	0.468088	0.313388	0.592888	0.487988
800	0.027088	0.008288	0.003987	0.006687	0.007088	0.47325	0.146225	0.392225	0.701325	0.141025	0.25075	0.145775	0.040975	0.035575	0.050675	0.540188	0.337088	0.228588	0.453988	0.380088
1600	0.001387	0.007088	0.006588	0.005987	0.008587	0.45525	0.122025	0.268825	0.711425	0.176125	0.28775	0.101375	0.037575	0.022975	0.031475	0.444088	0.265488	0.154388	0.339988	0.319988
3200	0.007687	0.007987	0.003387	0.006887	0.005287	0.40025	0.089025	0.173525	0.480325	0.088125	0.27575	0.076675	0.028275	0.031275	0.033475	0.341788	0.184288	0.094588	0.249988	0.232488
6400	0.007987	0.008387	0.007288	0.004787	0.018388	0.31525	0.064825	0.101525	0.301925	0.062025	0.24775	0.053275	0.019575	0.023375	0.028175	0.244388	0.117688	0.061888	0.163188	0.172188
12800	-0.00261	0.009687	0.008788	0.005687	0.038788	0.24025	0.047125	0.060425	0.194025	0.040625	0.28875	0.031375	0.022475	0.021575	0.018875	0.174788	0.088088	0.040488	0.103188	0.099388
25600	0.009187	0.009488	0.008687	0.006088	0.007387	0.12425	0.042025	0.038725	0.115125	0.026925	0.29075	0.032175	0.021175	0.022775	0.031775	0.111088	0.056588	0.024988	0.067288	0.070688
51200	0.008488	0.008988	0.007187	0.006887	-0.00351	0.003825	0.025225	0.026325	0.068825	0.010025	0.23075	0.024675	0.022675	0.023775	0.035075	0.052388	0.030488	0.016488	0.032288	0.030688

## Sheet: Fig 4d Srum IgG2c
	Control					ap (2x)					AIBP(2x)					aP(2x)+AIBP(2x)
50	0.2159	0.106	0.0478	0.0518	0.0482	0.064625	0.204625	0.195525	0.259225	0.298125	0.501038	0.825538	0.838038	0.436438	0.445138	0.434925	0.877325	0.593425	0.926725	0.777425
100	0.2078	0.0424	0.0369	0.0324	0.0237	0.057525	0.114725	0.135025	0.057725	0.181025	0.435638	0.867238	0.855638	0.449238	0.341338	0.411025	0.804825	0.480225	0.636425	0.715625
200	0.18	0.0317	0.026	0.0161	0.0174	0.032425	0.101525	0.129125	0.038125	0.164625	0.358138	0.838638	0.717838	0.435538	0.323138	0.355225	0.754625	0.374525	0.709625	0.528925
400	0.1403	0.0241	0.0171	0.0206	0.0065	0.034925	0.089225	0.071925	0.038025	0.120425	0.241838	0.825038	0.662138	0.378138	0.341338	0.241825	0.638125	0.338725	0.537725	0.389225
800	0.101	0.0205	0.0196	0.0148	0.0114	0.029825	0.063425	0.055325	0.030225	0.076225	0.154238	0.722738	0.560238	0.316438	0.295838	0.282725	0.665425	0.247725	0.471125	0.254825
1600	0.0739	0.0254	0.0258	0.0188	0.0078	0.034125	0.046525	0.041425	0.026025	0.076225	0.097538	0.635538	0.539938	0.223138	0.276938	0.244625	0.526025	0.158525	0.363025	0.145625
3200	0.055	0.0239	0.0134	0.0079	0.0132	0.037225	0.041425	0.034825	0.023425	0.059425	0.058738	0.567238	0.373238	0.142738	0.207038	0.187425	0.488825	0.109125	0.267825	0.118225
6400	0.051	0.0191	0.0156	0.0155	0.0163	0.036225	0.026325	0.028625	0.022025	0.049025	0.046338	0.406938	0.232038	0.099538	0.140738	0.142725	0.313725	0.065525	0.140325	0.075225
12800	0.0318	0.034	0.0012	0.0147	0.0093	0.030325	0.036525	0.015025	0.023925	0.038825	0.029738	0.244438	0.137538	0.053038	0.081238	0.067025	0.188825	0.055125	0.083325	0.044925
25600	0.0244	0.0179	0.0118	0.0132	0.0135	0.028825	0.020625	0.026925	0.024825	0.027025	0.025538	0.191638	0.087138	0.038138	0.050138	0.049525	0.112625	0.028225	0.051725	0.033225
51200	0.0228	0.0144	0.0146	0.0204	0.0159	0.028225	0.027925	0.026925	0.026325	0.038625	0.020438	0.097538	0.050638	0.024638	0.032138	0.030525	0.074225	0.022525	0.033025	0.020725

## Sheet: Fig 4e CFU-Lung
	PBS					aP (2x)					AIBP(2x)					aP(2x)+AIBP(2x)
0	10600	66000	13400			10600	66000	13400			10600	66000	13400			10600	66000	13400
7	400000	900000	600000	1200000	1700000	1000	500	1200	13000	1000	1	1	1	1	1	1	1	1	1	1
14	90000	400000	500000	900000	500000	100	1	400	300	500	1	1	1	1	1	1	1	1	1	1
21	50000	40000	60000	200000	300000	1	1	200	1	1	1	1	1	1	1	1	1	1	1	1

[truncated: 1 more sheets: Fig 4e CFU-Nose]
