# Supplementary material for: Respiratory immunization using antibiotic-inactivated Bordetella pertussis confers T cell-mediated protection against nasal infection in mice
Source: Nat Microbiol. 2025 Nov 10;10(12):3094–106. doi: 10.1038/s41564-025-02166-6 (PMC12669047; doi:10.1038/s41564-025-02166-6)
Supplement: Supplementary file 11 — Excel file of original data. [file 41564_2025_2166_MOESM11_ESM.xlsx]

## Sheet: Fig 5a CD4 TRM Lung
PBS	AIBP	wP	aP
340	3790	220	600
410	3550	210	120
350	3330	410	220
370	1180	280	130
420	2450	380	360

## Sheet: Fig 5a CD4 TRM Nose
PBS	AIBP	wP	aP
60	552	112	52
52	868	36	52
4	688	84	196
36	604	84	184
36	620	72	88

## Sheet: Fig 5b IL-17 CD4 TRM Lung
PBS	AIBP	wP	aP
20	1440	20	0
10	1370	10	20
0	1200	40	0
0	1660	30	0
30	1000	40	10

## Sheet: Fig 5b IL-17 CD4 TRM Nose
PBS	AIBP	wP	aP
16	200	68	16
12	372	32	24
4	268	24	72
4	224	24	24
28	140	40	36

## Sheet: Fig 5b IFNG CD4 TRM Lung
PBS	AIBP	wP	aP
10	190	90	190
30	280	70	30
10	240	30	40
10	220	40	0
10	320	90	50

## Sheet: Fig 5b IFNG CD4 TRM Nose
PBS	AIBP	wP	aP
0	56	8	4
0	8	4	8
0	44	4	28
0	56	8	8
4	16	4	4

## Sheet: Fig 5c Nasal IgA
	Control					AIBP					wP					aP
0	0.000913	0.007613	0.000613	0.000913	0.008213	0.885075	0.864975	1.05557	1.24057	1.27087	0.12505	0.14705	0.47355	0.49725	0.33905	0.038888	0.050988	0.025188	0.024188	0.023488
2	0.006913	0.020113	0.003913	-0.00089	1.25e-05	0.876075	0.846375	0.999175	1.10767	1.16477	0.07825	0.08915	0.29775	0.37425	0.38075	0.031888	0.018088	0.009788	0.035088	0.013888
4	0.005313	0.007313	0.006613	0.004613	0.007113	0.707775	0.674675	0.849975	0.788375	0.870375	0.05175	0.05145	0.14385	0.22125	0.22035	0.015388	0.010088	0.013588	0.011688	-0.00021
8	0.005413	0.005913	-0.00239	0.004813	0.001913	0.429975	0.398475	0.597975	0.419275	0.550275	0.02175	0.02345	0.10815	0.13395	0.10695	0.013988	0.015388	0.009288	0.027088	0.001388
16	0.006813	0.010513	0.006413	0.008913	0.004613	0.225675	0.224275	0.282975	0.203175	0.265875	0.01125	0.01595	0.05295	0.07125	0.06395	0.018688	0.006088	0.008688	0.006488	0.007188
32	0.004013	0.005713	0.005413	0.005313	0.001713	0.134175	0.123475	0.184175	0.107675	0.149375	0.00955	0.02785	0.02795	0.03615	0.03725	0.009988	0.012588	0.006988	0.004388	0.007388
64	0.006313	0.019313	0.007413	0.006413	0.012013	0.080275	0.073975	0.104175	0.049675	0.094775	0.00685	0.00805	0.02075	0.01605	0.01895	0.018188	0.011388	0.006888	0.006788	0.007088
128	0.007713	0.008513	0.002313	0.007013	0.007413	0.049775	0.042775	0.063475	0.042375	0.050775	0.00615	0.00525	0.00885	0.02255	0.01195	0.019788	0.011988	0.015388	0.023288	0.012188
256	0.006913	0.012113	0.009913	0.009713	0.006213	0.023875	0.017475	0.031575	0.018175	0.024575	0.00315	0.00675	0.00805	0.00175	0.00305	0.014888	0.012388	0.010188	0.022688	0.018688
512	0.005113	0.006513	0.006213	0.009013	0.006313	0.017975	0.011575	0.016675	0.009875	0.016375	0.00125	0.00415	0.00045	0.00365	0.00265	0.017288	0.013288	0.009488	0.010588	0.015888
1024	0.007613	0.008713	0.007013	0.008613	0.006713	0.013875	0.013675	0.013175	0.009775	0.011475	0.00305	0.00795	0.00635	0.00795	0.00705	0.018988	0.013188	0.013088	0.017788	0.017788

## Sheet: Fig 5c Serum IgG1
	Control					AIBP					wP					aP
50	0.031638	0.032638	0.031938	0.032738	0.034038	0.703013	0.302213	0.226513	0.640513	0.640913	0.066663	0.033263	0.026563	0.044063	0.055263	0.029975	0.038275	0.140375	0.055675	0.127475
100	0.011738	0.010938	0.014838	0.010938	0.017838	0.686013	0.208913	0.170813	0.510013	0.549013	0.018763	0.026863	0.016163	0.022363	0.023663	0.017675	0.027575	0.155675	0.039375	0.159875
200	0.005838	0.007838	0.011138	0.012438	0.010238	0.548513	0.151613	0.122513	0.363213	0.378613	0.016663	0.017063	0.015063	0.020963	0.018663	0.015075	0.020875	0.124075	0.025775	0.133375
400	0.005038	0.007038	0.007038	0.013938	0.010338	0.365213	0.119413	0.103913	0.241713	0.280413	0.016763	0.038063	0.013163	0.016363	0.014463	0.012975	0.017575	0.083375	0.020175	0.108575
800	0.002038	-0.00106	0.007638	0.009938	0.007938	0.176713	0.065713	0.067213	0.140413	0.143013	0.014063	0.013563	0.004463	0.016663	0.014563	0.017075	0.015575	0.044775	0.038775	0.053675
1600	0.007438	0.005938	0.006038	0.011038	0.005638	0.136413	0.066113	0.057313	0.100213	0.099413	0.015563	0.010363	0.011363	0.022563	0.016563	0.015375	0.012975	0.032575	0.055975	0.036375
3200	0.005038	0.013238	0.009238	0.007738	0.006938	0.073913	0.062413	0.062513	0.081613	0.073813	0.014663	0.015163	0.012363	0.016063	0.015463	0.014175	0.006475	0.038575	0.011075	0.022775
6400	0.004738	0.004938	0.005438	0.008138	0.006238	0.077713	0.067013	0.052413	0.060313	0.050613	0.013563	0.021763	0.013663	0.015163	0.023463	0.029475	0.012475	0.017875	0.018475	0.016475
12800	0.004338	0.020738	0.001438	3.75e-05	0.004638	0.051413	0.049913	0.058613	0.043213	0.041813	0.013863	0.013963	0.015263	0.022963	0.011163	0.011075	0.012675	0.012975	0.005175	0.022175
25600	0.005138	0.009938	0.005638	0.012738	0.005438	0.063013	0.048613	0.044613	0.053413	0.049913	0.013063	0.013963	0.012763	0.010063	0.015363	0.004375	0.003875	0.004675	0.015075	0.017675
51200	0.006638	0.002938	0.007838	0.012638	0.008338	0.066713	0.062613	0.049713	0.046013	0.081313	0.014263	0.014263	0.016063	0.017163	0.015663	0.005275	0.004275	0.003475	0.014375	0.021275

## Sheet: Fig 5c Serum IgG2c
	Control					AIBP					wP					aP
50	0.018312	0.034013	0.031412	0.033212	0.034312	0.55985	0.28455	0.94375	0.62775	0.62835	0.054588	0.466287	0.456488	0.103287	0.118187	0.066463	0.042963	0.022163	0.038663	0.032363
100	0.011412	0.011112	0.014712	0.009612	0.024212	0.51925	0.27055	0.72825	0.45615	0.49975	0.032587	0.356088	0.258187	0.048788	0.060588	0.042662	0.023663	0.031763	0.017562	0.018862
200	0.005913	0.009013	0.011412	0.010713	0.010213	0.28595	0.28535	0.64795	0.29435	0.31295	0.041188	0.219787	0.171387	0.035688	0.049788	0.039262	0.035462	0.025262	0.022762	0.021263
400	0.004213	0.006913	0.007113	0.016212	0.010412	0.17335	0.25915	0.46355	0.17075	0.20845	0.026787	0.146388	0.116488	0.030787	0.037388	0.059063	0.018062	0.027662	0.033263	0.029662
800	0.002013	-0.00129	0.007613	0.009912	0.007012	0.09515	0.18035	0.30635	0.11415	0.12785	0.021688	0.091088	0.069887	0.025987	0.028488	0.051663	0.026362	0.027063	0.018262	0.038663
1600	0.007512	0.006012	0.005112	0.011612	0.005312	0.20825	0.10365	0.15875	0.06355	0.08145	0.024288	0.052087	0.048788	0.021488	0.022287	0.024163	0.020862	0.014962	0.014862	0.029262
3200	0.004812	0.007912	0.009212	0.007512	0.005712	0.04295	0.06985	0.09705	0.04595	0.05055	0.021488	0.032888	0.049288	0.021688	0.023188	0.016963	0.019062	0.004062	0.012762	0.012663
6400	0.004713	0.018112	0.005512	0.008012	0.005512	0.03305	0.06125	0.09455	0.03765	0.04585	0.022787	0.027588	0.030988	0.023587	0.017987	0.012262	0.019762	0.008662	0.020562	0.012462
12800	0.004612	0.020613	0.001513	-0.00109	0.004612	0.03175	0.03915	0.04705	0.03065	0.02925	0.019588	0.026588	0.018387	0.018788	0.021688	0.009263	0.007162	0.002762	0.014363	0.006562
25600	0.004713	0.010513	0.005213	0.013312	0.005112	0.02825	0.03075	0.04325	0.02805	0.03295	0.022587	0.026788	0.022387	0.020587	0.021087	0.012362	0.011762	0.010362	0.008662	0.010562
51200	0.007012	0.001313	0.008412	0.012612	0.008513	0.02705	0.04375	0.02995	0.03055	0.02435	0.019588	0.024288	0.008987	0.021488	0.014187	0.006462	0.009462	0.013363	0.026463	0.016162

## Sheet: Fig 5d CFU-Lung
	PBS					AIBP vaccine					wP vaccine					aP vaccine
0	10000	70000	15000			10000	70000	15000			10000	70000	15000			10000	70000	15000
7	3000000	1000000	200000	300000	400000	4000	700	1000	800	2000	30000	10000	400000	3000	40000	3000000	200000	100000	200000	100000
14	90000	400000	500000	900000	500000	1	1	1	1	1	25000	30000	8000	5000	10000	100000	300000	200000	300000	100000
21	50000	40000	60000	200000	300000	1	1	1	1	1	2000	18000	10000	2000	7000	200000	400000	100000	100000	50000

[truncated: 1 more sheets: Fig 5d CFU-Nose]
