# Supplementary material for: Respiratory immunization using antibiotic-inactivated Bordetella pertussis confers T cell-mediated protection against nasal infection in mice
Source: Nat Microbiol. 2025 Nov 10;10(12):3094–106. doi: 10.1038/s41564-025-02166-6 (PMC12669047; doi:10.1038/s41564-025-02166-6)
Supplement: Supplementary file 12 — Excel file of original data. [file 41564_2025_2166_MOESM12_ESM.xlsx]

## Sheet: Fig 6a CD4 Lung
PBS	AIBP ISO	AIBP+αCD4	AIBP+αIL-17
380	88815	690	41015
3340	76205	710	41665
34590	98960	3725	59585
34975	80000	740	40925
36800	83115	1215	60675

## Sheet: Fig 6a CD4 Nose
PBS	AIBP ISO	AIBP+αCD4	AIBP+αIL-17
2380	7848	70	3418
1802	5348	112	2780
1178	4888	102	3078
2050	7020	100	3056
1350	5220	66	3328

## Sheet: Fig 6b SigF+ neutrophils-Lung
PBS	AIBP ISO	AIBP+αCD4	AIBP+αIL-17
1215	1270	160	495
690	2240	225	640
1170	520	175	510
1240	2555	735	195
605	1665	850	245

## Sheet: Fig 6b SigF+ neutrophils-Nose
PBS	AIBP ISO	AIBP+αCD4	AIBP+αIL-17
704	2212	1074	1006
628	2432	1600	756
778	1974	1810	776
312	6320	1446	584
444	2436	1552	716

## Sheet: Fig 6c CFU Lung
	Control					AIBP (1x) ISO					AIBP(1x)/αIL-17					AIBP(1x)/αCD4
0	30000	40000	50000			30000	40000	50000			30000	40000	50000			30000	40000	50000
7	300000	700000	1000000	800000	900000	9000	5000	5000	20000	1000	600000	500000	3000000	1000000	3000000	2000000	200000	10000000	2000000	2000000
14	100000	180000	140000	20000	20000	1.5	1	2000	200	100	130000	800000	60000	190000	20000	100000	10000	20000	60000	50000
21	10000	5000	5000	30000	20000	1	1	1	1	100	1000000	50000	7000	30000	20000	50000	70000	60000	30000	30000

## Sheet: Fig 6c CFUNose 
	Control					AIBP (1x) ISO					AIBP(1x)/αIL-17					AIBP(1x)/αCD4
0	10000	30000	20000			10000	30000	20000			10000	30000	20000			10000	30000	20000
7	70000	500000	500000	600000	2000000	1000	4000	1000	2000	1000	1000000	2000000	1000000	400000	8000000	100000	20000	500000	10000	90000
14	3000	2000	10000	30000	4000	1	500	100	200	100	30000	30000	10000	20000	20000	20000	20000	40000	20000	20000
21	20000	20000	2000	5000	5000	1	300	200	200	1	70000	10000	3000	1000	50000	3000	5000	1000	5000	5000
