# Supplementary material for: Respiratory immunization using antibiotic-inactivated Bordetella pertussis confers T cell-mediated protection against nasal infection in mice
Source: Nat Microbiol. 2025 Nov 10;10(12):3094–106. doi: 10.1038/s41564-025-02166-6 (PMC12669047; doi:10.1038/s41564-025-02166-6)
Supplement: Supplementary file 13 — Images of bacteria. [file 41564_2025_2166_MOESM13_ESM.zip]

Archive with 6 entries (5 files):
- ED Fig.1/
- ED Fig.1/DJ_source_data_Extended_data__Figure_1a.tif
- ED Fig.1/DJ_source_data_Extended_data__Figure_1b.tif
- ED Fig.1/DJ_source_data_Extended_data__Figure_1c.tif
- ED Fig.1/DJ_source_data_Extended_data__Figure_1d.tif
- ED Fig.1/DJ_source_data_Extended_data__Figure_1e.tif
