# Supplementary material for: Respiratory immunization using antibiotic-inactivated Bordetella pertussis confers T cell-mediated protection against nasal infection in mice
Source: Nat Microbiol. 2025 Nov 10;10(12):3094–106. doi: 10.1038/s41564-025-02166-6 (PMC12669047; doi:10.1038/s41564-025-02166-6)
Supplement: Supplementary file 14 — Excel file of original data. [file 41564_2025_2166_MOESM14_ESM.xlsx]

## Sheet: Ext. Fig 2 a T cells Spleen
	naive					AIBP (aerosol)					wP (IM)
24h	22849000	19865000	17546000	26048000	14828100	19084800	23769000	16383600	17851450	20313000	32271000	24800000	27722000	16748000	19133000
48h	22849000	19865000	17546000	26048000	14828100	17500000	11383050	14732000	16848000	16927500	17829000	15190500	21140000	19035000	26917500

## Sheet: Ext. Fig 2b Body weight (g)
	Control					AIBP					wP					aP
0	16.23	16.5	16.4	17.11	17.15	17.4	16.9	16.3	17.2	16.72	17.3	16.8	16.58	17.25	17	16.95	17.1	16.7	17.35	17.25
1	16.7	16.9	17.1	17.8	18.2	18.01	17.5	17.01	18.1	17.54	17.91	17.4	17.25	18.2	17.65	17.82	17.95	17.25	18.12	17.85
2	17.75	17.85	17.65	18.5	18.9	18.5	18.2	17.95	18.8	18.15	18.45	18.25	17.85	18.9	18.25	18.55	18.45	17.95	18.95	18.35
3	18.45	18.65	18.1	19.1	19.4	19.1	18.85	18.55	19.18	19.28	19.2	18.95	18.45	19.5	19.38	19.3	19.1	18.67	19.65	19.18
4	19.3	19.2	20.1	20.1	20.3	20.24	19.4	19.7	20.2	20.34	20.14	19.65	19.74	20.25	20.4	20.25	20.25	19.79	20.32	20.3
5	20.2	20.01	19.9	21.2	21.25	21.12	20.12	20.8	21.15	20.95	21.15	20.19	20.85	21.1	21.1	21.15	21.12	20.55	21.8	21.25
6	21.2	21.25	21.3	22.35	22.4	21.95	21.05	21.9	22.2	21.4	21.9	21.1	21.9	22.2	21.98	22.3	22.2	21.85	22.1	22.1
7	22.1	22.4	22.5	23.65	23.5	22.14	21.98	23.15	23.1	22.3	22.3	21.9	23	23.3	22.85	22.95	23.4	23.1	23.12	23.13
8	23.5	23.6	23.7	24.25	24.6	23.25	23.1	24.2	23.95	23.5	23.45	23.45	24.1	23.95	24.1	24.15	24.34	24.2	24.3	24.2
9	24.5	24.5	24.8	25.2	25.5	24.3	24.2	25.3	25	24.4	24.5	25.6	25.1	25.1	25.2	25.2	25.4	25.3	25.4	25.2
