# Supplementary material for: Respiratory immunization using antibiotic-inactivated Bordetella pertussis confers T cell-mediated protection against nasal infection in mice
Source: Nat Microbiol. 2025 Nov 10;10(12):3094–106. doi: 10.1038/s41564-025-02166-6 (PMC12669047; doi:10.1038/s41564-025-02166-6)
Supplement: Supplementary file 15 — Excel file of original data. [file 41564_2025_2166_MOESM15_ESM.xlsx]

## Sheet: Ext. |Fig 3 IL-17 
	AIBP			HKBP
0	0.053	0.608	0.51	0.053	0.608	0.51
2x103	10.205	5.024	4.537	0.053	0.608	1.02
8x104	169.218	102.759	50.417	5.024	0.45	3.02
4x105	341.245	409.333	216.244	50.417	87.86	38.812
2x106	634.08	712.06	568.811	414.005	402.198	416.053
1x107	754.577	708.485	750.468	595.066	822.081	977.801

## Sheet: Ext. |Fig 3 IFNg
	AIBP			HKBP
0	0.066	0.068	0.067	0.066	0.068	0.067
2x103	0.139	0.307	0.267	0.04	0.041	0.039
8x104	0.151	0.334	0.269	0.074	0.055	0.055
4x105	0.476	1.09	1.56	0.102	0.08	0.08
2x106	1.35	1.96	1.119	1.51	1.35	0.572
1x107	3	4.63	3.94	1.09	2.23	2.2
