# Supplementary material for: Respiratory immunization using antibiotic-inactivated Bordetella pertussis confers T cell-mediated protection against nasal infection in mice
Source: Nat Microbiol. 2025 Nov 10;10(12):3094–106. doi: 10.1038/s41564-025-02166-6 (PMC12669047; doi:10.1038/s41564-025-02166-6)
Supplement: Supplementary file 16 — Excel file of original data. [file 41564_2025_2166_MOESM16_ESM.xlsx]

## Sheet: Fig 4a Total CD4 T cells Nose 
PBS	Bp-Cip-3h	Bp-Cip-24h	Bp-Chl-3h	Bp-Lev-3h
940	2140	1720	560	1272
356	2288	1756	1016	2236
404	2320	1864	576	1472
424	1948	2148	584	2484
392	1564	2300	636	1992

## Sheet: Fig 4b CD4 TRM cells Nose 
PBS	Bp-Cip-3h	Bp-Cip-24h	Bp-Chl-3h	Bp-Lev-3h
248	748	460	236	408
104	708	580	308	556
84	600	528	216	432
104	648	764	172	912
84	640	912	212	660

## Sheet: Fig 4c Total CD4 T cells Lung
PBS	Bp-Cip-3h	Bp-Cip-24h	Bp-Chl-3h	Bp-Lev-3h
39200	149910	127810	76560	151470
41980	195290	144710	61230	150730
42890	172370	127840	17340	166030
33390	119490	106110	70410	124370
29640	125650	76400	60440	66710

## Sheet: Fig 4d CD4 TRM cells Lung
PBS	Bp-Cip-3h	Bp-Cip-24h	Bp-Chl-3h	Bp-Lev-3h
1980	7480	5720	3380	7490
2190	8440	9820	2810	8040
2270	9510	8270	860	10010
1260	5370	6260	2610	5760
1480	5730	4080	2590	2510

## Sheet: Fig 4e IL-17 CD4TRM  cells Lung
PBS	Bp-Cip-3h	Bp-Cip-24h	Bp-Chl-3h	Bp-Lev-3h
200	6260	3680	1310	3720
170	6280	4630	1100	1340
500	3990	3840	830	4630
170	1810	3590	280	5820
80	4000	3500	1280	3400

## Sheet: Fig 4e IFNG CD4TRM  cells Lung
PBS	Bp-Cip-3h	Bp-Cip-24h	Bp-Chl-3h	Bp-Lev-3h
10	470	250	60	480
40	1160	320	150	140
30	660	360	90	700
20	270	140	20	620
0	640	300	80	310
