# Supplementary material for: Respiratory immunization using antibiotic-inactivated Bordetella pertussis confers T cell-mediated protection against nasal infection in mice
Source: Nat Microbiol. 2025 Nov 10;10(12):3094–106. doi: 10.1038/s41564-025-02166-6 (PMC12669047; doi:10.1038/s41564-025-02166-6)
Supplement: Supplementary file 18 — Excel file of original data. [file 41564_2025_2166_MOESM18_ESM.xlsx]

## Sheet: Fig 6 CFU Lung
	Control					AIBP (Low)					AIBP(Medium)					AIBP(High)
0	20600	56000	15400			20600	56000	15400			20600	56000	15400			20600	56000	15400
7	30000	100000	100000	300000	200000	100	200	100	100	1	1	200	100	1	1	1	1	1	1	1
14	165000	90000	850000	280000	220000	1	1	1	1	1	1	1	1	1	1	1	1	1	1	1
21	20000	80000	60000	50000	25000	1	1	1	1	1	1	1	1	1	1	1	1	1	1	1

## Sheet: Fig 6 CFU Nose
	Control					AIBP (Low)					AIBP(Medium)					AIBP(High)
0	12600	74000	12400			12600	74000	12400			12600	74000	12400			12600	74000	12400
7	400000	80000	300000	300000	200000	4000	2000	4000	3000	2000	1000	1000	1000	2000	1500	400	200	400	200	200
14	90000	250000	280000	220000	50000	200	100	1	1	1	100	166	1	1	1	1	1	1	1	1
21	80000	40000	10000	100000	30000	1	1	1	1	1	1	1	1	1	1	1	1	1	1	1
