# Supplementary material for: Respiratory immunization using antibiotic-inactivated Bordetella pertussis confers T cell-mediated protection against nasal infection in mice
Source: Nat Microbiol. 2025 Nov 10;10(12):3094–106. doi: 10.1038/s41564-025-02166-6 (PMC12669047; doi:10.1038/s41564-025-02166-6)
Supplement: Supplementary file 19 — Excel file of original data. [file 41564_2025_2166_MOESM19_ESM.xlsx]

## Sheet: Fig 7a CD4 TRM cells Lung
PBS	AIBP
2770	104190
9625	60315
6675	152945
3380	133165

## Sheet: Fig 7b CD4 RM cells Nose
PBS	AIBP
94	948
94	658
92	310
34	358

## Sheet: Fig 7c IL-17 CD4 T RM cell Lung
PBS	AIBP
100	30465
180	18360
180	11525
85	27605

## Sheet: Fig 7c IFNg CD4 TRM cell Lung
PBS	AIBP
2215	59705
13260	32290
8230	74635
5690	62525

## Sheet: Fig 7c IL-5 CD4 TRM cell Lung
PBS	AIBP
5	194
12	79
7	165
4	386

## Sheet: Fig 7d IL-17 CD4TRM cells Nose
PBS	AIBP
16	316
12	514
2	310
2	404

## Sheet: Fig 7d IFNg CD4TRM cells Nose
PBS	AIBP
124	1396
134	514
162	468
70	976

## Sheet: Fig 7d IL-5 CD4TRM cells Nose
PBS	AIBP
8	10
2	30
0	14
0	18

## Sheet: Fig 7e CFU Lung
	PBS				AIBP (2x)
0	10000	70000	15000		10000	70000	15000
7	100000	2000000	200000	400000	500	100	1	1
21	40000	9000	30000	20000	1	1	1	1

## Sheet: Fig 7e CFU Nose
	PBS				AIBP (2x)
0	20000	70000	13000		20000	70000	13000
7	70000	70000	40000000	100000	12000	1000	50000	7000
21	60000	10000	50000	40000	1	1	1	1
