# Supplementary material for: Respiratory immunization using antibiotic-inactivated Bordetella pertussis confers T cell-mediated protection against nasal infection in mice
Source: Nat Microbiol. 2025 Nov 10;10(12):3094–106. doi: 10.1038/s41564-025-02166-6 (PMC12669047; doi:10.1038/s41564-025-02166-6)
Supplement: Supplementary file 20 — Excel file of original data. [file 41564_2025_2166_MOESM20_ESM.xlsx]

## Sheet: Fig. 8a CD4 TRM Lung
PBS	aP (2x)	AIBP(1x)	aP(2x)+AIBP(1x)
1755	30	15365	23895
1440	420	9070	26800
130	740	18390	29470
825	1725	13030	18280
460	1730	24165	17510

## Sheet: Fig. 8a CD4 TRM Nose
PBS	aP (2x)	AIBP(1x)	aP(2x)+AIBP(1x)
310	140	2864	3526
152	250	2440	2008
176	74	2332	2382
104	360	1738	2014
106	240	4524	1404

## Sheet: Fig. 8b IL-17 CD4 TRM Lung
PBS	aP (2x)	AIBP(1x)	aP(2x)+AIBP(1x)
340	235	3470	8290
350	195	1800	9780
230	230	6845	6705
175	185	7730	5930
220	245	8055	5360

## Sheet: Fig. 8b IL-17 CD4 TRM Nose
PBS	aP (2x)	AIBP(1x)	aP(2x)+AIBP(1x)
28	8	302	352
8	16	98	90
16	7	394	112
12	4	116	86
24	12	290	138

## Sheet: Fig. 8b IFNg CD4 TRM Lung
PBS	aP	AIBP	aP+AIBP
185	18	2985	2385
280	68	410	705
195	30	1575	630
155	156	1330	720
100	56	690	380

## Sheet: Fig. 8b IFNg CD4 TRM Nose
PBS	aP	AIBP	aP+AIBP
16	20	224	128
8	12	146	150
12	28	164	132
10	16	324	258
18	10	100	292

## Sheet: Fig. 8c CFU-Lung
	PBS					aP (2x)					AIBP(1x)					aP(2x)+AIBP(1x)
0	10600	66000	13400			10600	66000	13400			10600	66000	13400			10600	66000	13400
7	400000	900000	600000	1200000	1700000	1000	500	1200	13000	1000	200	1	7000	1	3000	1	1	1	1	1
14	90000	400000	500000	900000	500000	100	1	400	300	500	100	1	300	300	200	1	1	1	1	1
21	50000	40000	60000	200000	300000	1	1	200	1	1	1	1	100	1	1	1	1	1	1	1

## Sheet: Fig. 8c CFU-Nose
	PBS					aP (2x)					AIBP(1x)					aP(2x)+AIBP(1x)
0	17000	17200	103000			17000	17200	103000			17000	17200	103000			17000	17200	103000
7	70000	500000	500000	600000	2000000	300000	200000	220000	20000	130000	100	8000	1000	4000	8000	3000	1200	1200	1500	3000
14	500000	800000	600000	700000	800000	300000	200000	200000	400000	200000	400	200	1000	100	100	400	200	100	100	100
21	50000	60000	60000	70000	40000	30000	50000	40000	50000	40000	1	1	1	300	200	1	1	1	1	200
