# Supplementary material for: Respiratory immunization using antibiotic-inactivated Bordetella pertussis confers T cell-mediated protection against nasal infection in mice
Source: Nat Microbiol. 2025 Nov 10;10(12):3094–106. doi: 10.1038/s41564-025-02166-6 (PMC12669047; doi:10.1038/s41564-025-02166-6)
Supplement: Supplementary file 21 — Excel file of original data. [file 41564_2025_2166_MOESM21_ESM.xlsx]

## Sheet: Fig 9a CD4 TRM Lung
PBS	wP	AIBP	Conv.
1755	28825	216080	63865
1440	25900	133820	65015
130	44745	163580	77080
825	48535	150500	90830
460	37520	152345	79265

## Sheet: Fig 9a CD4 TRM Nose
PBS	wP	AIBP	Conv.
310	1302	4726	5176
152	1350	5386	9980
176	990	5994	14820
104	1498	5332	15572
106	1132	4984	13528

## Sheet: Fig 9b IL-17 CD4 TRM Lung
PBS	wP(2x)	AIBP(2x)	Convalescent
340	37995	36825	14185
350	24095	39030	18330
230	14455	38675	10150
175	11640	43520	11930
220	19385	32865	10220

## Sheet: Fig 9b IL-17 CD4 TRM Nose
PBS	wP(2x)	AIBP(2x)	Convalescent
28	50	128	418
8	40	242	3340
16	112	224	1506
12	100	316	1108
24	54	548	618

## Sheet: Fig 9b  IFNg CD4 TRM Lung
PBS	wP	AIBP	Conv.
185	1210	3695	1885
280	1360	4615	2340
195	1755	14190	1290
155	1715	4860	2445
100	1915	7140	2175

## Sheet: Fig 9b  IFNg CD4 TRM Nose
PBS	wP	AIBP	Conv.
16	74	412	180
8	58	392	566
12	186	162	416
10	122	404	218
18	62	192	362

## Sheet: Fig 9c Nasal IgA
dilution factor	PBS					wP					Conv.					AIBP(2x)
5	0.013088	0.003088	0.003488	0.00371	0.007588	0.013088	0.003088	0.003488	0.00371	0.0079	0.62555	0.68555	0.60815	0.64105	0.72965	0.771525	0.426625	0.741825	0.398925	0.8025
10	0.003088	0.013488	0.00461	0.006388	0.00051	0.003088	0.013488	0.00461	0.006388	0.0161	0.50955	0.51715	0.69845	0.58675	0.60495	0.732225	0.258625	0.572925	0.267925	0.7775
20	0.032288	0.00541	0.00121	0.000688	0.00261	0.032288	0.00541	0.00121	0.000688	0.0171	0.30425	0.35935	0.46225	0.40025	0.45085	0.424925	0.153925	0.554125	0.140325	0.69625
40	0.00541	0.001088	0.00941	0.00061	0.00051	0.00541	0.001088	0.00941	0.00061	0.0097	0.37025	0.34485	0.33425	0.37545	0.28965	0.461825	0.100725	0.333725	0.090225	0.31925
80	0.00031	0.001088	0.01201	0.00361	0.00261	0.00031	0.001088	0.01201	0.00361	0.01	0.36065	0.21955	0.27735	0.28515	0.28795	0.238425	0.053025	0.160425	0.054825	0.2375
160	0.01431	0.00151	0.00631	0.00131	0.000887	0.01431	0.00151	0.00631	0.00131	0.0108	0.28205	0.11365	0.14695	0.21595	0.29565	0.119525	0.041325	0.083725	0.038525	0.2775
320	0.00451	0.00471	0.00751	0.00531	0.00711	0.00451	0.00471	0.00751	0.00531	0.0076	0.16975	0.05145	0.08335	0.14175	0.19435	0.066525	0.037425	0.053925	0.044825	0.2525
640	0.00231	0.00231	0.00581	0.00221	0.00641	0.00231	0.00231	0.00581	0.00221	0.0084	0.11055	0.01805	0.03715	0.07135	0.10545	0.034225	0.029525	0.025325	0.033725	0.013175
1280	0.00681	0.00381	0.00881	0.00511	0.00541	0.00681	0.00381	0.00881	0.00511	0.0091	0.04415	0.00165	0.01185	0.03655	0.05865	0.010925	0.031525	-0.00088	0.028325	0.025825
2560	0.00601	0.00521	0.00711	0.00711	0.00741	0.00601	0.00521	0.00711	0.00711	0.0085	0.05555	-0.00215	0.02055	0.01725	0.10235	0.004325	0.024925	-0.00518	0.028125	0.004075
5120	0.002788	0.008488	0.00211	0.00711	0.00451	0.002788	0.008488	0.00211	0.00711	0.0103	-0.00275	-0.01575	-0.01405	-0.00775	-0.01195	0.00107025	0.010252	0.0011925	0.00122125	0.003375

## Sheet: Fig 9c Serum IgG1
	Control					AIBP(2x)					wP(2x)					Convalescent
50	0.012988	0.010488	0.009488	0.034788	0.010688	0.57675	0.366675	0.116475	0.102875	0.277875	0.80435	0.88235	0.88575	0.70495	0.83455	0.484925	0.717625	0.768825	0.457525	0.606325
100	0.007687	0.014488	0.008887	0.010088	0.010188	0.53075	0.304175	0.103575	0.083675	0.225575	0.77935	0.80245	0.78785	0.79415	0.70755	0.386625	0.660625	0.678425	0.384025	0.563025
200	0.005487	0.014088	0.008288	0.008087	0.007588	0.38575	0.245175	0.064075	0.067975	0.130675	0.66965	0.85495	0.60985	0.74965	0.46795	0.259825	0.519825	0.602425	0.314225	0.473025
400	0.007588	0.010288	0.006187	0.006187	0.008587	0.32875	0.186675	0.047075	0.051375	0.083975	0.60235	0.79475	0.66355	0.68395	0.30285	0.201925	0.457825	0.461425	0.233725	0.419225
800	0.027088	0.008288	0.003987	0.006687	0.007088	0.25075	0.145775	0.040975	0.035575	0.050675	0.55235	0.77725	0.61935	0.60205	0.14585	0.138625	0.368525	0.334025	0.187925	0.327125
1600	0.001387	0.007088	0.006588	0.005987	0.008587	0.28775	0.101375	0.037575	0.022975	0.031475	0.46955	0.72005	0.59025	0.37555	0.13625	0.106225	0.251525	0.237025	0.100225	0.268425
3200	0.007687	0.007987	0.003387	0.006887	0.005287	0.27575	0.076675	0.028275	0.031275	0.033475	0.48885	0.61885	0.45065	0.23805	0.08785	0.074825	0.178725	0.169325	0.081125	0.211825
6400	0.007987	0.008387	0.007288	0.004787	0.018388	0.24775	0.053275	0.019575	0.023375	0.028175	0.56925	0.50385	0.38105	0.14755	0.05765	0.060725	0.132525	0.112325	0.059025	0.145825
12800	-0.00261	0.009687	0.008788	0.005687	0.038788	0.28875	0.031375	0.022475	0.021575	0.018875	0.54955	0.40065	0.521005	0.09345	0.03375	0.040125	0.082525	0.067825	0.038725	0.121825
25600	0.009187	0.009488	0.008687	0.006088	0.007387	0.29075	0.032175	0.021175	0.022775	0.031775	0.437205	0.32395	0.19995	0.05735	0.02785	0.037425	0.053725	0.053725	0.028625	0.061525
51200	0.008488	0.008988	0.007187	0.006887	-0.00351	0.23075	0.024675	0.022675	0.023775	0.035075	0.27125	0.20035	0.09995	0.03145	0.01415	0.027325	0.034625	0.035525	0.021325	0.035625

## Sheet: Fig 9c Serum IgG2c
	Control					AIBP(2x)					wP(2x)					Convalescent
50	0.2159	0.106	0.0478	0.0518	0.0482	0.501038	0.825538	0.838038	0.436438	0.445138	1.02824	1.32964	1.26634	1.32044	1.05674	0.778063	1.02666	0.862063	0.688363	0.984563
100	0.2078	0.0424	0.0369	0.0324	0.0237	0.435638	0.867238	0.855638	0.449238	0.341338	1.16814	1.13584	1.11214	1.21054	1.01644	0.884563	1.06906	0.784463	0.625463	0.802563
200	0.18	0.0317	0.026	0.0161	0.0174	0.358138	0.838638	0.717838	0.435538	0.323138	1.14834	1.05194	1.20854	1.13044	0.688538	0.914163	1.19236	0.732463	0.492963	0.775463
400	0.1403	0.0241	0.0171	0.0206	0.0065	0.241838	0.825038	0.662138	0.378138	0.341338	1.01484	1.15744	1.14634	0.940238	0.613038	0.762463	1.17306	0.676663	0.450463	0.780363
800	0.101	0.0205	0.0196	0.0148	0.0114	0.154238	0.722738	0.560238	0.316438	0.295838	0.918438	1.02734	1.17824	0.701938	0.446938	0.425463	0.974263	0.480863	0.326263	0.552063
1600	0.0739	0.0254	0.0258	0.0188	0.0078	0.097538	0.635538	0.539938	0.223138	0.276938	0.829138	1.15734	1.15574	0.508938	0.325738	0.164863	1.00146	0.320763	0.208063	0.327463
3200	0.055	0.0239	0.0134	0.0079	0.0132	0.058738	0.567238	0.373238	0.142738	0.207038	0.816138	1.15944	1.00774	0.350938	0.247038	0.270463	0.813863	0.231363	0.169663	0.296363
6400	0.051	0.0191	0.0156	0.0155	0.0163	0.046338	0.406938	0.232038	0.099538	0.140738	0.737938	1.16294	0.962838	0.236638	0.164038	0.208963	0.600863	0.151463	0.120363	0.221263
12800	0.0318	0.034	0.0012	0.0147	0.0093	0.029738	0.244438	0.137538	0.053038	0.081238	0.576338	1.04734	0.794938	0.140938	0.107538	0.144163	0.405263	0.096763	0.077863	0.158263
25600	0.0244	0.0179	0.0118	0.0132	0.0135	0.025538	0.191638	0.087138	0.038138	0.050138	0.546838	0.953638	0.788438	0.095538	0.053438	0.108363	0.231163	0.074563	0.051763	0.117463
51200	0.0228	0.0144	0.0146	0.0204	0.0159	0.020438	0.097538	0.050638	0.024638	0.032138	0.531938	0.691338	0.563038	0.056738	0.043638	0.057263	0.153563	0.048063	0.049563	0.067663

## Sheet: Fig 9d CFU Lung
	PBS					wP(2x)					AIBP(2x)					Convalescent
0	10600	66000	13400			10600	66000	13400			10600	66000	13400			10600	66000	13400
7	400000	900000	600000	1200000	1700000	1	1	1	1	1	1	1	1	1	1	1	1	1	1	1
14	90000	400000	500000	900000	500000	1	1	1	1	1	1	1	1	1	1	1	1	1	1	1
21	50000	40000	60000	200000	300000	1	1	1	1	1	1	1	1	1	1	1	1	1	1	1

[truncated: 1 more sheets: Fig 9d CFU Nose]
